# Supplementary material for: Cloning and Characterization of the Novel Endoglucanase Identified in Deep Subsurface Thermal Well of Biragzang (North Ossetia) by Metagenomic Analysis
Source: Biomolecules. 2025 Dec 7;15(12):1710. doi: 10.3390/biom15121710 (PMC12731048; doi:10.3390/biom15121710)
Supplement: Supplementary file 1 [file biomolecules-15-01710-s001.zip]

Archive with 1 entries (1 files):
- biomolecules-4001743-supplementary.pdf
